# Supplementary material for: Molecular Mapping of Putative Genomic Regions Controlling Fruit and Seed Morphology of Watermelon
Source: Int J Mol Sci. 2023 Oct 30;24(21):15755. doi: 10.3390/ijms242115755 (PMC10650541; doi:10.3390/ijms242115755)
Supplement: Supplementary file 1 [file ijms-24-15755-s001.zip]

Archive with 7 entries (7 files):
- Supplementary Figure S1.jpg
- Supplementary Figure S2.jpg
- Supplementary Figure S3.jpg
- Supplementary Figure S4.pdf
- Supplementary Figure S5.jpg
- Supplementary Figure S6.pdf
- Supplementary Tables.xlsx
