# Supplementary material for: Molecular Mapping of Putative Genomic Regions Controlling Fruit and Seed Morphology of Watermelon
Source: Int J Mol Sci. 2023 Oct 30;24(21):15755. doi: 10.3390/ijms242115755 (PMC10650541; doi:10.3390/ijms242115755)
Supplement: Supplementary file 1 [file ijms-24-15755-s001.zip › Supplementary Tables.xlsx]

## Sheet: Table S1
Supplementary Table S1. The observed genetic segregation ratio of peel color of watermelon.
Populations	Peel Color (PC)			Expected Mendelian distribution	χ2	P value
	Dark green	Intermediate color (dark-light green)	Light green
2020-F2	37	61	35	01:02:01	χ2=0.33	0.15
2021-F2	76	112	62	01:02:01	χ2=0.85	0.12

## Sheet: Table S2
Supplementary Table S2. Statistical summary of whole genome resequencing reads of parental materials.
Sample Name	Clean Reads	Clean Base	Read Length	Q20(%)	GC(%)
812	80121269	24036380700	PE150	98.5	35.91
1061	80005427	24001628100	PE150	98.55	35.76

## Sheet: Table S3
Supplementary Table S3 | Summary of SNP mutations in CDS regions of candidate genes related to seed traits.
Gene	Location	Mutation of base	Mutation type	Amino acid mutation	Annotation
Cla97C09G179080	P2(32572014)	T-G	silent mutation		B3 domain-containing transcription factor VRN1-like
Cla97C09G179130	P2(32665328)	A-G	silent mutation		Extra-large guanine nucleotide-binding protein 1-like
Cla97C09G179150	P2(32687587)	A-G	non-synonymous mutation	V-I	Long chain acyl-CoA synthetase 2
	P2(32694385)	A-G	silent mutation
Cla97C09G179220	P2(32771791)	C-T	silent mutation		UPF0496 protein
Cla97C09G179350	P2(32871695)	G-C	non-synonymous mutation	E-Q	Ethylene-responsive transcription factor 1-like
Cla97C09G180040	P2(33706300)	C-T	non-synonymous mutation	A-V	Metalloendoproteinase 2-MMP-like
Cla97C09G180070	P2(33728625)	A-G	silent mutation		Metalloendoproteinase 2-MMP-like
Cla97C09G180100	P2(33743812)	A-G	non-synonymous mutation	Q-R	Metalloendoproteinase 2-MMP-like
Cla97C09G180160	P2(33792695)	T-A	non-synonymous mutation	C-S	Nuclear/nucleolar GTPase 2
Cla97C09G180170	P2(33812397)	A-G	non-synonymous mutation	I-V	MLO-like protein
	P2(33816937)	G-A	silent mutation

## Sheet: Table S4
Supplementary Table S4. CAPS markers used for genotyping and linkage map construction.
SNP position in v1 genome	SNP position in v2 genome	Forward primer	Reverse primer	Restriction enzymes	Tm (℃)
CL1_20081	CL1_100709	CTGACATTCTAAAGATGGTGAGTTC	TGGCACTTCAATTCACAGTTCT	MspI	54.4
CL1_2155689	CL1_2211252	GCCCACCACAAAGAAACTCAC	GCCACACGCACGCATCTATA	ScaI	55.9
CL1_4873475	CL1_5881630	TCTACACTCTTATCTACCAGTCCTT	GCTTGATCTGCTACATCTAACCA	EcoRI	54.6
CL1_6772635	CL1_6857614	ATGTGAGGCTAGGTGGTT	AGTGTAACTTGCTGAGTCC	MboII	49.9
CL1_13517768	CL1_21068738	AAGCAGACCATTACAACCACTT	ACCATAGTCAAGGGAGAAGGAG	DraI	54.2
CL1_28140887	CL1_31059247	TCCGACCACCACAACCATT	AGGGAGGACTTGAACTGGAAA	HindII	54.4
CL1_33777121	CL1_36628258	AGCAACCTACTCTCAAGTCTCA	CGCTATGTGGAATTGATGGAAG	AluI	54.6
CL1_7425426	CL1_7516368	TATCGCTAACCCGTCACAATTTGG	CGGTTTAGTTTGGGTTGGCTTGA	MboI	58
CL1_17048278	CL1_17918610	CATCACGACGCTGCAACCATT	TCTCTGACACTTACAACCTGACCAT	EcoRI	58.1
CL1_6332202	CL1_6412809	ACCCTACGAGTGAAGATTAGAACGA	CACTTGAATTGCCAACCAAACAAAC	MspI	57.8
CL1_15842725	CL1_21311250	TCCTTCGCCATCATGTCCAT	TCTTCCTCTGCTACGGTTACG	PstI	54.7
CL1_21916657	CL1_8539982	CATTGAAGCCTGGTTCAGCTACTT	CCCATTGCCTTCTCCTTCTATTTCC	EcoRI	57.8
CL1_27157641	CL1_30075706	ATGTCTACCTAGTTCTATCGCCGTT	ACACTTTGTCAATTAGTGGGTCCAA	MspI	57.9
CL1_31914441	CL1_34795051	ACTATGTAGGTGGCATACTCAATAC	GGAAGGGAATGTTTCTCTAAGGTT	MboI	54.7
CL2-61775	CL2_1951501	GGACTTGACGGCGAATAGC	GGACTTGACGGCGAATAGC	HindII	54.5
CL2-2270132	CL2_2222982	GTACACGTAGCATGAAGAAGGT	GCCTTGGTCTCATCCTCACA	EcoRI	54.3
CL2-9962482	CL2_8443736	GCATATCTCGGAATCAATCCTCTAC	TGGTTACTGCTGCTTGACTGT	DraI	55.7
CL2-15909545	CL2_16275936	GACTCCAACTTCAAGAACATCCA	TTGCCACCTCAAGCCACTT	MspI	54.9
CL2-20376672	CL2_23594322	GCTTCCATCAAGGCGTGTT	GGGTGTGACATATAGGGTGTTG	MboII	54.2
CL2-26969934	CL2_30276403	CCATCGTCTTCTTGCTTCATCA	GGATTGTGACTGAGGTTGTTGA	BsaHI	54.9
CL2-28759532	CL2_32303995	GATTCAACGGTCACGACGAA	GCAAGGCTACAAGGACAATCT	MspI	54.4
CL2-31952769	CL2_35477063	TCTCTGCTAACACCACCTGAT	AAGGGACATCAAAGTCAGTTGT	MspI	54.3
CL2-1147879	CL2_894267	AGATTGACAACACATGCAGACACA	TTGATGAAGGCTTGAGAGGATACCA	EcoRI	57.7
CL2-7411469	CL2_7314013	CACCACCTATGTCTGTAGAGCAATG	CCAAGAGTTTGTGAGGCAAGAAGT	AluI	57.9
CL2-23867570	CL2_27187308	CACATACCAACTTGAGAACA	GCTGAGATAGACCTGACAT	HindII	48.9
CL3-8161301	CL3_8214087	GACGGAAGAAGTAGTTACTGTGT	TGAATGATGCCTTGTGCCAAT	MspI	54.2
CL3-20475300	CL3_20897271	TGAAGTTGCATTGCTGAACATC	AGTCACTCTATCCTCTTGTCTTATG	DraI	54.3
CL3-27694254	CL3_30630228	AACTCTTCAGCGTTGTCCTC	AATCCTCCAACACATCTCACAT	ScaI	53.5
CL3-1248019	CL3_1238808	TTTATGGAGGATGAGGGAAA	CTGTTGGTGCTGCTCTAT	PstI	48.8
CL3-2398066	CL3_2384676	AGTACACAGATGAGTGCATT	GAGGTCTATCACAGATAAGTTG	BamHI	50
CL3-16383671	CL3_18766893	TAGAGGAATGAGGAAGATGTG	CAAGGAGTGGAAGTCTGTAA	MboI	50
CL3-18117600	CL3_30630077	GGAGCCAACCATATCATACT	TCTCGGAAGTTCTTGAAGTC	XhoI	49.9
CL3-19252291	CL3_23864271	CAACTACTGAACAATCCTGAG	GGAAATGCTTCAACGAAAGA	HindIII	49.9
CL3-23185588	CL3_26158693	CCACGACAAACCAATAATCT	CAACATCCGAAGCAGACT	DraI	49.3
CL4-7228759	CL4_8250813	GTGTTGTAGTATTAGCATCCCTGAT	TGGTAGTGGAGTTACTTACTGAGT	KpnI	55.1
CL4-14328124	CL4_16748065	TCTATCAACCGCCTCCAA	CCTACAACCATAAGACTCCTAA	MspI	50.1
CL4-19685189	CL4_22369236	GGCTATTCCAGTCAGCAGTG	TTGATTGGTCTCCTTCCTTCC	PstI	54
CL4-22149260	CL4_24949112	ACAACTGTCGATGGCTATGGT	GGGTGTGGTGGAATTATTTATGAGA	AluI	55.3
CL4-23205898	CL4_26008995	ATCTCGCTTGCTCTTCCTCT	GCTCTTGACATTGCTGTAATACC	MboI	54.1
CL4-3220967	CL4_NA	AAGCATGACCGTGACATC	GAAGGAGGATAGGTTGAGAAT	SacI	50.2
CL4-22153314	CL4_24953166	CAACTGTGTGCGTATGTG	AATGGATTGGCAGGGTTT	XhoI	49.5
CL4-11985618	CL4_10769097	ATGTTCTAGTGGTGGTGCTCCTT	TGGTTACCTCGGTGCCATTCC	DraI	57.8
CL4-15576520	CL4_18305771	AAGTTAGAGCCTCAGGTTTC	AACGGTTAGTCGGAGTCA	PvuI	54.7
CL5-2104752	CL5_2113811	CCATTGTTGCTCATTGCTTGC	CACCGAATTGGTATGTAGTATCTCT	HindIII	55.3
CL5-3840388	CL5_3840285	CGCACCTCAGTATCTCAACTC	TCCACAAGTCCAAGCTCATCT	HindIII	54.2
CL5-4620440	CL5_4617760	CCACACTTCCGAACCTTAATTGA	AAGCCTTCCCTGGACGATTT	DraI	55.3
CL5-14496291	CL5_16259637	CCAACAACATCGTCATTTCCAAG	TGAAAGCTCGAACTCTACCCTAA	ScaI	55.2
CL5-25539634	CL5_27842297	ATGAGGTTTGAGTAGAATCTAGGTG	ACTGGTGCTTATGGAACAACTG	DraI	54.5
CL5-30784074	CL5_32986815	AGGCATACTAGGACTAGGAGTTG	CTGAGATAATGGCAGGATTAAGACA	EcoRI	54.8
CL5-7014565	CL5_6988687	ACTTGCCTCCTATACCTTG	GGTGACCATGAACTACTAAG	MspI	48.8
CL5-8197222	CL5_8164825	CGAACAGTTGTGACCATC	TACAGCCTTTGGGATTATCA	MspI	48.7
CL5-9589206	CL5_9548458	CCCTTTGACAAGCAAGTTT	TCCGTGAACATCTCTACTAC	MspI	49.4
CL5-11917612	CL5_11871139	AGTGTCGTGAGTTGTTAGAG	TCGCCTTATACCTGATGTTC	MspI	50.5
CL5-12509678	CL5_12427361	AGATGTGGCTTGAGTGTTG	GGAGTATAATTGAGGCAAACTG	MspI	50.8
CL5-13395084	CL5_13302226	TGACGTTCTTGGATGTTATG	GCAACTCAACTTCACTTGT	MspI	49.1
CL5-13940794	CL5_16906691	CTAGAGTAGCTGGTCTTCAC	CCACTGTATTCTCCAACTGA	MspI	50.1
CL5-19059059	CL5_19917264	AGTGTAAGGACAGCAGATAC	AGACTCTTCAACGCATCG	MspI	49.9
CL5-21175496	CL5_23434848	TAACCACAGCAGCACCAT	TACACTCATCAACGCCTTC	MspI	51.4
CL5-33248607	CL5_35425025	AACTTCCAACCACAACAGA	CGGTGCTTACAAGGTCTAT	MspI	49.7
CL6-6893470	CL6_6886742	ATGAGACTTGATGAGTTGGTAGGA	TGATGAAGGACAAGCATGTAGAAC	MboI	55.4
CL6-20674041	CL6_23217081	CTCATAACGATGTACCAAGGCTAA	TCATTGTAGTTGGCACCTAATCAG	DraI	54.9
CL6-26818061	CL6_29317336	GTTAATCCTCATCAGCATACATTCC	TCCGCACACCATCTCACTC	DraI	54.9
CL6-683495	CL6_672405	GAAACCCACATCCATCCTTA	GCGAATTAGTTGGTGTTGTT	HindII	50.3
CL6-6716713	CL6_6711546	AGCGTTGAAGATCCGAAG	GATGGAATTAGAGTAATGAGGG	HindII	50
CL6-9132945	CL6_9123981	CCTCCGTTCTCAATCTACTT	TCTCTAGGGTTGTGTATGAA	HindII	49.9
CL6-11619188	CL6_11614965	GTATGGATGTCTCGCTCTC	GCTACTCGTTATCGAAGGT	HindII	50.1
CL6-18761563	CL6_21311188	ATGGCGTCACGAAGTATA	GTAGCCGTATTGAATAAGAG	HindII	48.2
CL6-20186577	CL6_22730583	AATCTCGCTCTCGCTCTT	ACATCTATCCGTATCTATCTGG	MspI	20.8
CL6-21188759	CL6_23727526	AGAGGCACACATATTTGAGT	GAGAGGAGTGGATGATTACC	EcoRI	50
CL6-23053000	CL6_25572274	CTTGTTGTGCAGTGAGTTC	ACCAGGAGTGAGAGTGAG	BamHI	50.1
CL7-26162226	CL7_26726662	CATTTCCAAGAGCAGATACAAACC	CGACCAATGTCACGGATAACC	HindII	54.9
CL7-29039174	CL7_31519211	GCTTATCGAATCCAAGACAAGTTG	AGTGGTGTTCCTAAGTAGGTGAA	EcoRI	55
CL7-147901	CL7_2139512	GGTGATTGATTCATTGATGC	GTATTCCAACAACCATTCCA	HindIII	48.7
CL7-1251388	CL7_2755422	AGACGAAGCCGAGAATTG	ACTCCTCGTGGTCTGAAG	BsaHI	50
CL7-2997901	CL7_3932632	TGCTTGATATGGTGATGAGA	TTCGAGTTGGTTGTTGCT	MspI	49.8
CL7-5020354	CL7_4915128	AATCTCGCCTCACTTCCA	ATCTTGTTGATCTCGCTCTC	PstI	50.5
CL7-7199533	CL7_7530397	CTAGCCATTATAGCATGTGAAG	CCAACAGCATGTCATCCA	MspI	50.7
CL7-8887169	CL7_8254892	CAACCAACCATCGCAAAC	GACCAATCATCCGCTATACA	EcoRI	50.3
CL7-17940500	CL7_10701472	CTCCACCTGATTGTAGCA	CTAGACTTGAGAGCACCTAA	AluI	48.6
CL7-11518211	CL7_9408833	GCGAATCGTTACGGTGTTCACA	AGTCTAGTCTCAATGGCACAATCAA	HindII	58
CL8-1557877	CL8_2546205	TCCACCGTCCAGATTGAAGA	CAGAGCATATAGATGTGAGATACCA	PstI	53.9
CL8-5212472	CL8_14744454	CGAGGAAGTGGTCCGAGTT	CCAAGTCCTGAGCTAGTCGTT	MspI	54.4
CL8-17451679	CL8_19311032	CCTAACAACCTCGTTAAGAATGAGA	CTTGGAGTCTTGATAGCCGATATAG	EcoRI	55.3
CL8-21526294	CL8_23361590	GTACAGAGGTAAGGAATGTGGAA	GCATGTGAACAGAGAACTTGG	HindIII	53.9
CL8-23078255	CL8_24897888	CCTCAACATCAGTGACACAACA	CGAACGAGCAACGGCAAT	PstI	54.9
CL8-24317747	CL8_26145009	CCAGACAGGATATAGAGTTGTGTAT	AGGAGAGTGACCAACAGCAT	BsaHI	54.1
CL8-68470	CL8_1074226	ACAAGAGATGTTGACAATGC	TGCCATAAGTCTAGCCTCA	BamHI	49.9
CL8-4539677	CL8_14067242	CTTGCTCTTGAGGTTTGTAG	CTATGGAGATGGTGTATTAGTG	DraI	49.6
CL8-6753244	CL8_12885327	CCTGAGTTGAATAACCTAAGTC	GGCGGATCATAGCAATCT	EcoRI	50.1
CL8-15229720	CL8_17090867	ACGACCATAGTCAATTCTCA	CAATTAGTGGAGTTGTTGGA	MspI	49.5
CL8-18928372	CL8_20779362	TAACCTCATAGACATCCTTCC	GGTGCCTCTTGATCTGTAA	MspI	49.7
CL8-25038923	CL8_26859676	AATGATGTGCCTGTGGTC	ACCTATGTACTGTACTCTGAAC	MspI	50
CL8-13237210	CL8_8808460	GGTAGAGTGGTGGATGGA	CTGTGAAGTTGGGTAGTAGT	MspI	49.8
CL9-280180	CL9_553963	GTGCTTGCTTCTATCTCATCGT	CGTCCTATACCCATCTTCTGTTAC	DraI	54.7
CL9-2643032	CL9_2903214	AAAGCAACTTGGGCAGAACTAA	AGAAGTCCATAGGCATACATACAAC	DraI	54.8
CL9-4916844	CL9_5182437	CTACACATAGGAAGCGGGAAAC	GAAGGAAGGAGGAAGGAGACAA	EcoRI	55
CL9-7122347	CL9_7367906	GCAGCCTCAACCTTAACTACATT	GAGGTTTGAGTGGCTATTGAGATTA	EcoRI	55.3
CL9-13957420	CL9_14144996	GAGAAGAAGAAGGAACACAGAAGG	GTATTGGGAGTGGTTATGAAATGGT	BsaHI	55.5
CL9-16317707	CL9_NA	AAGTCGCAGCCACCAAGAA	GCAACCGATGTCCTTCCAAG	MluI	55.2
CL9-31049233	CL9_33814985	GCTTCCTTGGCATATCTTGATT	GGAGGTGGTGATTCTGCAATA	HindII	52.9
CL9-8767308	CL9_9000370	AAATCCTTCCTACCACCTTT	GGAGTGAATTTGCGTTGAA	EcoRI	49.3
CL9-9629708	CL9_9860669	GGTAAGGTGGATGTGACAA	TTCCCAAACACCAGATGAC	EcoRI	49.7
CL9-11657519	CL9_11858489	TTCGGTGGAGCAATATGAC	AAGCCTCTCATTCTGTTGTT	MspI	50.4
CL9-21886188	CL9_30579276	CACTTGCTATTTATGTCTCG	CTTGTTCTTGATGGCTTCC	MspI	47.7
CL9-29718594	CL9_32488763	CCAAACAAAGGGTCAAAGTC	TCTACACTGTGGATGGATTG	MspI	50.7
CL9-34338129	CL9_37070225	GTATCCGCCTCAGAACAA	TAATAACTTGCCTCCACACT	MspI	49.1
CL9-18637333	CL9_17787236	GGCTGCCTATATGCCTTCTTAATGT	GTGAGGTTGAGCGTGATCTGTTG	HindII	57.7
CL10_3907740	CL10_NA	AAGTGAGCAAGGAAGACTGAGA	AGTTGTCCTGTGAGATTAGTTGAG	XhoI	55.1
CL10_26867839	CL10_33568776	GATTAAGGGTGTGTCGTTTAGATTG	CCTAAAGAACAAAGAAACTCGGATC	BsaHI	55
CL10_17440791	CL10_24146814	ATCTCTTTGACCGTTCTCTGTT	ACACATCTCACAATAGTATCTCCTC	HindIII	53.5
CL10_21380463	CL10_28075654	ACTACGGATCACAACAATGACTAC	GCATTATTGATGGCGATGGAGA	XhoI	55.1
CL10_569193	CL10_1720543	CTTCTATCCCATACTTCATTGC	GCATTCCCTTCAGTTACAAG	SacI	50.6
CL10_3172636	CL10_3149243	GGAGGAAGAGACGACGAT	GCAATGCGATCAATACAGG	BamHI	50.5
CL10_17988400	CL10_24692640	GTCTCCATCCATCTTAGGT	AATTCTCTATCAAGCAGGC	HindIII	48.2
CL10_18719827	CL10_25422730	GTCAATTACCTTGGTGTTCT	ACTCCACTTCATCATTCTCT	PvuI	48.8
CL10_20334788	CL10_27031775	GCGTAATGCTGAATCTGTC	ACTGGAAGGTGTAAGAAGTT	HindIII	49.9
CL10_23395740	CL10_30094027	TCTAACATAGACATGGGATACC	TGTACTTCTGACTTGTTCGT	XhoI	50.3
CL10_25659479	CL10_32352682	CAAGTGGCGTGTTGAATG	TGAGGACTGGTAAGTTCTTC	HindIII	50
CL10_1147517	CL10_1141532	TGACAGAAGGCATGGAACAAC	CCATAAGTCATAAGCATTCGGAGA	EcoRI	54.7
CL10_2873574	CL10_2837826	TGGAGAACTGTGATGCTTGGTATTC	TGGTTGTGGTGTCTTCCTGAGAG	TaqI	57.8
CL10_3166339	CL10_3142843	CGTGCTGGCGAATGACAAGAG	TGAGAATTGGCTGCTTGGACCTA	HindII	58.2
CL10_3291661	CL10_3268191	TCTACCTCCAACTGTATCCA	TTCAATCCTTCCGCTCAC	EcoRI	50.1
CL10_3869699	CL10_3957136	GGGCTTGAAAGAATGAAGGATAG	CATTTACCTGCGATGTTAGTGT	BsaHI	53.6
CL10_3904994	CL10_3921160	CGTTCCCGAGATGCTTGCTAAC	ATTGACTGTGCCTGATGGTATGATG	HindII	58.1
CL11_1013117	CL11_18689679	GTTCCTCATCAATGCCTCATACTC	TCTCCAGCCACCAGCCTAA	MspI	55.8
CL11_2619817	CL11_12512332	TCCGAACTTATGGCGTCCTT	GACTCTTCCTCTGACCACTGT	EcoRI	54.7
CL11_3559898	CL11_11572840	TGAACCTGTAAGAACCTAACTCCT	TAGAAGCATAACCGATTACCTCATC	MspI	55.3
CL11_13780102	CL11_23478900	CTATTAGGCATTGCGTAATGGAAG	CAATCAAGAAGGATAGTAAGGACTG	EcoRI	54.6
CL11_15337532	CL11_25018791	GGAAGAATCTCTGTTGCCGTATT	CTCTGCTGACTCTCAACTCCTT	HindII	55.1
CL11_18946278	CL11_28613973	CCTGTAGTTACCAGTTACTCTCC	CTACTAACACGAGGACAACCAA	BsaHI	53.8
CL11_20660165	CL11_30322421	TCTGCGGATGATTCTACCTCTC	GATCTGTTCTACAAGCCAGTCAA	HindII	55.2
CL11_24229947	CL11_2890151	GACGGTCGGCGGATATAAC	GTGACATACCCTCCAAAGATGAT	XhoI	57.9
CL11_7591537	CL11_NA	ACCAGGTGACACATGAGTT	GTCATCTGCCACGAGGTA	MboII	51.5
CL11_16989665	CL11_26663387	AAGGCACATGGTTAAGGAT	GGAATCATTGAAAGCCCTAA	EcoRI	49.2
CL11_25416856	CL11_1708775	GACTTTCAACCTTGGTCTTA	ATGTGCTTGTATGTATTCCC	HindIII	48.4
CL11_10017858	CL11_18800668	AACAGAGACGCTGATATGG	GGATGAAAGAGAGATTAGAGAG	PstI	49.8
